# Supplementary material for: Apparent bias toward long gene misregulation in MeCP2 syndromes disappears after controlling for baseline variations
Source: Nat Commun. 2018 Aug 13;9:3225. doi: 10.1038/s41467-018-05627-1 (PMC6089998; doi:10.1038/s41467-018-05627-1)
Supplement: Supplementary file 4 — Supplementary Data 1 [file 41467_2018_5627_MOESM4_ESM.xlsx]

## Sheet: Sheet1
Supplementary Data 1: Detailed description of all the datasets used in this paper
Organism	Brain Regions	Literature	PMID	GEO ID	Number of Samples used in the analysis	Related Figures	Mecp2 (Rett Syndrome) related dataset or not	Dataset Type
Mouse	Cultured Cortical Neurons	King et. al. Nature 2013	23995680	GSE43900	Used 16 out of 70	Fig. 1A (left and middle panel), Fig. 3A (left panel)	No	RNA-Seq & Affy Microarray
Mouse	Cultured Cortical Neurons	Mabb et. al. PloS One 2016	27231886	GSE79951	6 out of 12	Fig. 1A (right panel), Fig. 3A (right panel)	No	RNA-Seq
Mouse	Amygdala	Samaco et. al. Nature Genetics 2012	22231481	GSE33457	18	Fig. 1B-1C (left panel)	Yes	Affy Microarray
Mouse	Cerebellum	Ben-Shachar et. al. Hum. Mol. Genet. 2009	19369296	GSE15574	20	Fig. 1B-1C (middle panel), Fig. 3B-3C (right panel)	Yes	Affy Microarray
Mouse	Hypothalamus	Chahrour et al. Science 2008	18511691	GSE11150	16	Fig. 1B-1C (right panel), Fig. 3B-3C (left panel)	Yes	Affy Microarray
Mouse	Striatum	Zhao YT et. al. Neurobiol Dis 2013	23948639	GSE42895	Used 10 out of 20	Fig. S1A	Yes	Affy Microarray
Mouse	Hippocampus	Baker et al. Cell 2013	23452848	GSE42987	Used 16 out of 32	Fig S1B-1C; S5	Yes	Affy Microarray
Mouse	Visual Cortex	Gabel, Kinde et al. Nature 2015	25762136	GSE67294	6	Fig. S1D	Yes	RNA-Seq
Mouse	5 diff cell types	Sugino et al. J Neurosci 2014	25232122	GSE8720	32	Fig. S1E-I	Yes	Affy Microarray
Mouse	Callosal Projection Neurons	Kishi et. al. Nature Comm. 2016	26821816	GSE50225	6	Fig. S1J	Yes	Microarray
Mouse	Hypothalamus	Chen et al. PNAS 2016	25870282	GSE66871	16	Fig. S1K-L, Fig. 3D	Yes	RNA-Seq
Mouse	Cortex	Johnson et. al. Nature Medicine 2017	28920956	GSE83474	45	Fig. 1D, Fig. S3 and Fig. S4	Yes	RNA-Seq
Human	in vitro IPSc and Frontal Cortex	Current Manuscript (Lowry's Dataset)	Current Manuscript	GSE107399	30	Fig. 2A, Fig. 2D	Yes	RNA-Seq
Human	Fortal Cortex	Deng et al. Hum. Mol. Genet. 2007	17309881	GSE6955	6	Fig. 2B	Yes	Affy Microarray
Human	Frontal Cortex	Lin et al. BMC Genomics	27267200	GSE75303	12	Fig. 2C	Yes	Illumina Microarray
Human	Cell Lines -- UHR (A), UBR (B), C (3A:1B), D (1A:3B)	SEQC Consortium Nature Biotech. 2012	25150838	GSE47774 and GSE56457	256 Seq + 16 Array out of 3456 (Novartis and USF only)	Fig. 4A-F, Fig. S6, Fig. S7 and Fig. S9	No	RNA-Seq/Affy Microarray
Human	Cell Lines -- UHR (A), UBR (B), C (3A:1B), D (1A:3B)	Current Manuscript	Current Manuscript	GSE94073	24	Fig. 4G and Fig. S8	No	Nanostring Human PanCan Pathways Panel
Mouse	Cerebellum	Current Manuscript	Current Manuscript	GSE105045	6	Fig. 5 and Fig. S10	Yes	RNA-Seq
Mouse	Cerebellum	Current Manuscript	Current Manuscript	GSE105046	8	Fig. 5 and Fig S10	Yes	Nanostring Mouse PanCan Pathways Panel
