# Supplementary material for: Apparent bias toward long gene misregulation in MeCP2 syndromes disappears after controlling for baseline variations
Source: Nat Commun. 2018 Aug 13;9:3225. doi: 10.1038/s41467-018-05627-1 (PMC6089998; doi:10.1038/s41467-018-05627-1)
Supplement: Supplementary file 5 — Supplementary Data 2 [file 41467_2018_5627_MOESM5_ESM.xlsx]

## Sheet: Sheet1
Sample Name	Total number of reads	Uniq. Mapped Reads	Uniq. Mapped Reads in%	Av. Input Read Length	Average mapped length
Female_18yrs_RTT_FL	102288403	81605905	0.7978	202	200.61
Female_19yrs_Normal_FL	113758929	89911715	0.7904	202	200.49
Male_1year_RTT_FL	125736327	90307490	0.7182	202	200.1
Male_2days_Normal_FL	84397972	67098068	0.795	202	200.35
NormalPatient567_NPC	153683616	122392363	0.7964	202	200.78
NormalPatient567_Neuron	95187811	83887171	0.8813	202	200.93
NormalPatient567_iPSC	145290189	116257916	0.8002	202	200.8
NormalPatient982_Neuron_1	91070134	82101331	0.9015	202	201.02
NormalPatient982_Neuron_2	98065252	87231002	0.8895	202	200.91
NormalPerson_IPSC_1	113041029	90006836	0.7962	202	200.82
NormalPerson_IPSC_2	146568008	121147487	0.8266	202	200.85
NormalPerson_NPC_1	153605084	117678827	0.7661	202	200.8
NormalPerson_NPC_2	150673976	120798085	0.8017	202	200.76
NormalPerson_NPC_shRNA-Control	123700051	74070661	0.5988	202	200.73
NormalPerson_NPC_shRNA-Mecp2_1	131110774	104901369	0.8001	202	200.67
NormalPerson_NPC_shRNA-Mecp2_2	129585729	94375845	0.7283	202	200.55
NormalPerson_Neuron	84610423	75131175	0.888	202	201.07
RTTPatient567_NPC_1	142577434	112222788	0.7871	202	200.83
RTTPatient567_NPC_2	137714326	111403969	0.8089	202	200.7
RTTPatient567_Neuron_1	79119505	70853077	0.8955	202	200.98
RTTPatient567_Neuron_2	91310815	82524257	0.9038	202	201.05
RTTPatient567_iPSC_1	109847335	90251747	0.8216	202	200.87
RTTPatient567_iPSC_2	143929416	114473538	0.7953	202	200.68
RTTPatient982_NPC_1	150006876	116258245	0.775	202	200.76
RTTPatient982_NPC_2	160102440	131230290	0.8197	202	200.67
RTTPatient982_Neuron_1	72264982	64304495	0.8898	202	200.86
RTTPatient982_Neuron_2	89709191	79884512	0.8905	202	200.96
RTTPatient982_iPSC	166032682	129978029	0.7828	202	200.64

## Sheet: Sheet3
Supplementary Data 2: Description of RNA-seq iPSC and RTT dataset. The samples were generated by Dr. Bill Lowry’s lab at UCLA.
Sample Names	Tissue	Organism	Genotype	Total number of reads	Uniq. Mapped Reads	Uniq. Mapped Reads %	Av. Input Read Length	Average mapped length
Female_18yrs_RTT_FL	Frontal Lobe	Homo sapiens	RTT	102288403	81605905	0.7978	202	200.61
Female_19yrs_Normal_FL	Frontal Lobe	Homo sapiens	WT	113758929	89911715	0.7904	202	200.49
Male_1year_RTT_FL	Frontal Lobe	Homo sapiens	RTT	125736327	90307490	0.7182	202	200.1
Male_2days_Normal_FL	Frontal Lobe	Homo sapiens	WT	84397972	67098068	0.795	202	200.35
NormalPatient567_NPC	NPC	Homo sapiens	WT	153683616	122392363	0.7964	202	200.78
NormalPatient567_Neuron	Neuron	Homo sapiens	WT	95187811	83887171	0.8813	202	200.93
NormalPatient567_iPSC	iPSC	Homo sapiens	WT	145290189	116257916	0.8002	202	200.8
NormalPatient982_NPC_1	NPC	Homo sapiens	WT	124243323	95530379	0.7689	202	200.82
NormalPatient982_NPC_2	NPC	Homo sapiens	WT	108842530	89919446	0.8261	202	200.73
NormalPatient982_Neuron_1	Neuron	Homo sapiens	WT	91070134	82101331	0.9015	202	201.02
NormalPatient982_Neuron_2	Neuron	Homo sapiens	WT	98065252	87231002	0.8895	202	200.91
NormalPatient982_iPSC_1	iPSC	Homo sapiens	WT	114362338	91045996	0.7961	202	200.78
NormalPatient982_iPSC_2	iPSC	Homo sapiens	WT	145766146	117709390	0.8075	202	200.72
NormalPerson_IPSC_1	iPSC	Homo sapiens	WT	113041029	90006836	0.7962	202	200.82
NormalPerson_IPSC_2	iPSC	Homo sapiens	WT	146568008	121147487	0.8266	202	200.85
NormalPerson_NPC_1	NPC	Homo sapiens	WT	153605084	117678827	0.7661	202	200.8
NormalPerson_NPC_2	NPC	Homo sapiens	WT	150673976	120798085	0.8017	202	200.76
NormalPerson_Neuron	Neuron	Homo sapiens	WT	84610423	75131175	0.888	202	201.07
RTTPatient567_NPC_1	NPC	Homo sapiens	RTT	142577434	112222788	0.7871	202	200.83
RTTPatient567_NPC_2	NPC	Homo sapiens	RTT	137714326	111403969	0.8089	202	200.7
RTTPatient567_Neuron_1	Neuron	Homo sapiens	RTT	79119505	70853077	0.8955	202	200.98
RTTPatient567_Neuron_2	Neuron	Homo sapiens	RTT	91310815	82524257	0.9038	202	201.05
RTTPatient567_iPSC_1	iPSC	Homo sapiens	RTT	109847335	90251747	0.8216	202	200.87
RTTPatient567_iPSC_2	iPSC	Homo sapiens	RTT	143929416	114473538	0.7953	202	200.68
RTTPatient982_NPC_1	NPC	Homo sapiens	RTT	150006876	116258245	0.775	202	200.76
RTTPatient982_NPC_2	NPC	Homo sapiens	RTT	160102440	131230290	0.8197	202	200.67
RTTPatient982_Neuron_1	Neuron	Homo sapiens	RTT	72264982	64304495	0.8898	202	200.86
RTTPatient982_Neuron_2	Neuron	Homo sapiens	RTT	89709191	79884512	0.8905	202	200.96
RTTPatient982_iPSC_1	iPSC	Homo sapiens	RTT	140445489	112099603	0.7982	202	200.85
RTTPatient982_iPSC_2	iPSC	Homo sapiens	RTT	166032682	129978029	0.7828	202	200.64

## Sheet: Sheet4
Female_18yrs_RTT_FL_Log.final.out:													Average	mapped	length	|	200.61
Female_19yrs_Normal_FL_Log.final.out:													Average	mapped	length	|	200.49
Male_1year_RTT_FL_Log.final.out:													Average	mapped	length	|	200.1
Male_2days_Normal_FL_Log.final.out:													Average	mapped	length	|	200.35
NormalPatient567_NPC_Log.final.out:													Average	mapped	length	|	200.78
NormalPatient567_Neuron_Log.final.out:													Average	mapped	length	|	200.93
NormalPatient567_iPSC_Log.final.out:													Average	mapped	length	|	200.8
NormalPatient982_NPC_1_Log.final.out:													Average	mapped	length	|	200.82
NormalPatient982_NPC_2_Log.final.out:													Average	mapped	length	|	200.73
NormalPatient982_Neuron_1_Log.final.out:													Average	mapped	length	|	201.02
NormalPatient982_Neuron_2_Log.final.out:													Average	mapped	length	|	200.91
NormalPatient982_iPSC_1_Log.final.out:													Average	mapped	length	|	200.78
NormalPatient982_iPSC_2_Log.final.out:													Average	mapped	length	|	200.72
NormalPerson_IPSC_1_Log.final.out:													Average	mapped	length	|	200.82
NormalPerson_IPSC_2_Log.final.out:													Average	mapped	length	|	200.85
NormalPerson_NPC_1_Log.final.out:													Average	mapped	length	|	200.8
NormalPerson_NPC_2_Log.final.out:													Average	mapped	length	|	200.76
NormalPerson_NPC_shRNA-Control_Log.final.out:													Average	mapped	length	|	200.73
NormalPerson_NPC_shRNA-Mecp2_1_Log.final.out:													Average	mapped	length	|	200.67
NormalPerson_NPC_shRNA-Mecp2_2_Log.final.out:													Average	mapped	length	|	200.55
NormalPerson_Neuron_Log.final.out:													Average	mapped	length	|	201.07
RTTPatient567_NPC_1_Log.final.out:													Average	mapped	length	|	200.83
RTTPatient567_NPC_2_Log.final.out:													Average	mapped	length	|	200.7
RTTPatient567_Neuron_1_Log.final.out:													Average	mapped	length	|	200.98
RTTPatient567_Neuron_2_Log.final.out:													Average	mapped	length	|	201.05
RTTPatient567_iPSC_1_Log.final.out:													Average	mapped	length	|	200.87
RTTPatient567_iPSC_2_Log.final.out:													Average	mapped	length	|	200.68
RTTPatient982_NPC_1_Log.final.out:													Average	mapped	length	|	200.76
RTTPatient982_NPC_2_Log.final.out:													Average	mapped	length	|	200.67
RTTPatient982_Neuron_1_Log.final.out:													Average	mapped	length	|	200.86
RTTPatient982_Neuron_2_Log.final.out:													Average	mapped	length	|	200.96
RTTPatient982_iPSC_1_Log.final.out:													Average	mapped	length	|	200.85
RTTPatient982_iPSC_2_Log.final.out:													Average	mapped	length	|	200.64
