# Supplementary material for: Apparent bias toward long gene misregulation in MeCP2 syndromes disappears after controlling for baseline variations
Source: Nat Commun. 2018 Aug 13;9:3225. doi: 10.1038/s41467-018-05627-1 (PMC6089998; doi:10.1038/s41467-018-05627-1)
Supplement: Supplementary file 6 — Supplementary Data 3 [file 41467_2018_5627_MOESM6_ESM.xlsx]

## Sheet: STAR_Cerebellum
Supplementary Data 3: Description of RNA-seq dataset of Mecp2-KO and WT male cerebellum samples. The samples were generated by Dr. Huda Zoghbi’s lab at BCM.
SampleID	Genotype	Tissue/Cell Source	Gender	Type	RIN Score	Total Reads	Uniq. Mapped Reads	Uniquely mapped reads %	Average mapped length
HZ2183	Null	Cerebellum	Male	Total RNA	8.5	89066375	80773362	0.9069	198.51
HZ2184	Null	Cerebellum	Male	Total RNA	8.7	114326507	104312585	0.9124	198.61
HZ2187	Null	Cerebellum	Male	Total RNA	8.8	112870769	102312983	0.9065	198.49
HZ2185	WT	Cerebellum	Male	Total RNA	8.7	98826544	89170318	0.9023	198.5
HZ2186	WT	Cerebellum	Male	Total RNA	8.8	98100621	88458738	0.9017	198.47
HZ2188	WT	Cerebellum	Male	Total RNA	8.9	94201552	85674797	0.9095	198.5
