# Supplementary material for: Apparent bias toward long gene misregulation in MeCP2 syndromes disappears after controlling for baseline variations
Source: Nat Commun. 2018 Aug 13;9:3225. doi: 10.1038/s41467-018-05627-1 (PMC6089998; doi:10.1038/s41467-018-05627-1)
Supplement: Supplementary file 7 — Supplementary Data 4 [file 41467_2018_5627_MOESM7_ESM.xlsx]

## Sheet: Nanostring
Supplementary Data 4: Description of NanoString dataset of Mecp2-KO and WT male cerebellum samples. The samples were generated by Dr. Huda Zoghbi’s lab at BCM.
Template ID	Name	Type	Genotype	RIN
8075	112128_HZ_8075	Total RNA	WT	9.7
8078	112128_HZ_8078	Total RNA	WT	9.6
8079	112128_HZ_8079	Total RNA	KO	9.6
8081	112128_HZ_8081	Total RNA	WT	9.5
8082	112128_HZ_8082	Total RNA	KO	9.5
8085	112129_HZ_8085	Total RNA	KO	9.4
